# Supplementary material for: Association Study of Apolipoprotein E Gene Polymorphism With Incidence and Delayed Resolution of Hemifacial Spasm
Source: Front Neurol. 2021 Dec 15;12:760126. doi: 10.3389/fneur.2021.760126 (PMC8714662; doi:10.3389/fneur.2021.760126)
Supplement: Supplementary file 1 [file Data_Sheet_1.XLSX]

## Sheet: Sheet1
Cases	APOE genotype
1	E3/E3
2	E2/E4
3	E3/E3
4	E3/E3
5	E3/E3
6	E3/E4
7	E2/E3
8	E3/E3
9	E3/E3
10	E3/E3
11	E3/E3
12	E3/E3
13	E3/E3
14	E3/E3
15	E3/E3
16	E3/E3
17	E2/E3
18	E3/E3
19	E2/E3
20	E2/E4
21	E3/E3
22	E3/E3
23	E3/E4
24	E3/E4
25	E3/E3
26	E3/E4
27	E3/E4
28	E2/E3
29	E3/E4
30	E3/E3
31	E2/E3
32	E3/E3
33	E3/E4
34	E3/E3
35	E2/E3
36	E3/E4
37	E3/E3
38	E4/E4
39	E3/E3
40	E3/E3
41	E3/E4
42	E3/E3
43	E3/E3
44	E3/E4
45	E3/E3
46	E4/E4
47	E3/E3
48	E3/E4
49	E3/E3
50	E3/E4
51	E3/E3
52	E3/E4
53	E3/E3
54	E3/E3
55	E3/E4
56	E3/E3
57	E3/E3
58	E3/E3
59	E3/E4
60	E3/E3
61	E3/E3
62	E2/E3
63	E3/E3
64	E3/E3
65	E3/E3
66	E3/E3
67	E3/E3
68	E3/E3
69	E3/E3
70	E3/E4
71	E3/E3
72	E3/E4
73	E3/E3
74	E3/E3
75	E3/E4
76	E3/E3
77	E3/E4
78	E3/E3
79	E3/E3
80	E3/E4
81	E3/E3
82	E3/E3
83	E2/E4
84	E3/E3
85	E3/E3
86	E3/E4
87	E3/E3
88	E2/E3
89	E3/E3
90	E3/E3
91	E3/E3
92	E3/E3
93	E3/E4
94	E3/E3
95	E3/E4
96	E3/E3
97	E3/E3
98	E3/E4
99	E2/E3
100	E3/E3
101	E3/E4
102	E3/E3
103	E3/E3
104	E3/E3
105	E3/E3
106	E3/E3
107	E3/E3
108	E3/E4
109	E3/E3
110	E2/E4
111	E3/E3
112	E3/E4
113	E2/E3
114	E3/E4
115	E2/E3
116	E3/E3
117	E3/E3
118	E3/E3
119	E3/E4
120	E3/E4
121	E2/E4
122	E3/E3
123	E3/E4
124	E3/E3
125	E3/E3
126	E3/E3
127	E2/E3
128	E2/E2
129	E3/E3
130	E3/E3
131	E3/E4
132	E3/E4
133	E3/E3
134	E3/E3
135	E3/E3
136	E3/E4
137	E3/E3
138	E3/E3
139	E3/E4
140	E3/E3
141	E3/E4
142	E3/E3
143	E3/E4
144	E2/E2
145	E3/E3
146	E3/E3
147	E2/E3
148	E3/E3
149	E2/E3
150	E3/E3
151	E3/E4
